# Supplementary material for: Comparing laparoscopic cholecystectomy in patients with chronic obstructive pulmonary disease under spinal anesthesia and general anesthesia
Source: BMC Surg. 2018 Aug 20;18:65. doi: 10.1186/s12893-018-0396-1 (PMC6102808; doi:10.1186/s12893-018-0396-1)
Supplement: Supplementary file 1 — Regional and general anesthesia COPD patients. (XLSX 14 kb) [file 12893_2018_396_MOESM1_ESM.xlsx]

## Sheet: Regional and general anesthesia
patientnumber	age	gender	ASAscore	nonCOPDdisease	COPDstage	PREOPFEV1	PREOPCO2value	anestesiainductionCO2after5minutes	CO2valueafterinsufilationofafter5minutes	CO2valueafterinsufilationofafter20minutes	POSTOP5minuteCO2	POSTOP20minuteCO2	PEROPrespiratoryrateinsufilation5minute	respiratoryrateinsufilation20minute	PREOPO2saturation	PEROPO2saturation5minute	PEROPO2saturation10minute	PEROPO2saturation15minute	PEROPcardiacaritmia	PEROPbleeding	PEROPhipotension	PEROPshoulderpain	PEROPsedationrequirement	PEROPnausea	PEROPinotropicrequirement	PEROPentubation	operationtime	POSTOPmechanicalventilationrequirement	POSTOPshoulderpain	POSTOPinotropicrequirement	POSTOPrespiratoryproblem	POSTOPurinaryretention	POSTOPheadache	POSTOPanelgesiafirst2hour	POSTOPanelgesiafbetween2and8hours	anesthesiamethod	hospitalstay	BMI
60	69	E	4	HT	3	49	43	40	44	46	54	50	12	15	92	95	94	97	0	0	1	#NULL!	#NULL!	#NULL!	#NULL!	#NULL!	33	1	0	1	1	#NULL!	#NULL!	1	0	GENEL	5	32
56	74	E	4	HT DM	3	45	42	40	42	44	54	49	12	13	96	97	98	98	1	0	0	#NULL!	#NULL!	#NULL!	#NULL!	#NULL!	34	1	0	1	1	#NULL!	#NULL!	1	1	GENEL	6	31
40	65	E	4	HT DM KAH	3	45	44	42	44	46	55	50	12	15	93	96	96	97	1	0	0	#NULL!	#NULL!	#NULL!	#NULL!	#NULL!	34	1	0	0	1	#NULL!	#NULL!	1	0	GENEL	6	35
37	57	E	2		1	85	39	38	40	41	46	43	12	12	96	99	99	97	0	0	0	#NULL!	#NULL!	#NULL!	#NULL!	#NULL!	34	0	1	0	0	#NULL!	#NULL!	1	1	GENEL	2	26
41	60	E	3	HT	2	75	41	39	43	44	49	45	12	14	93	98	98	98	0	0	0	#NULL!	#NULL!	#NULL!	#NULL!	#NULL!	32	0	1	0	0	#NULL!	#NULL!	1	1	GENEL	2	32
49	67	E	3	HT DM	1	82	39	38	40	41	46	43	12	12	96	97	98	99	0	0	0	#NULL!	#NULL!	#NULL!	#NULL!	#NULL!	27	0	1	0	0	#NULL!	#NULL!	1	1	GENEL	3	38
45	61	K	3	HT	2	65	39	39	40	42	48	44	12	12	96	98	98	96	0	0	0	#NULL!	#NULL!	#NULL!	#NULL!	#NULL!	24	0	1	0	0	#NULL!	#NULL!	1	1	GENEL	3	33
32	56	E	2		1	82	38	38	39	40	46	42	12	12	96	97	97	98	0	0	0	#NULL!	#NULL!	#NULL!	#NULL!	#NULL!	23	0	0	0	0	#NULL!	#NULL!	1	1	GENEL	3	28
33	67	E	3	HT	2	71	37	37	38	39	45	41	12	12	95	96	96	97	0	0	0	#NULL!	#NULL!	#NULL!	#NULL!	#NULL!	34	0	0	0	0	#NULL!	#NULL!	1	1	GENEL	2	39
34	61	E	3	HT	2	74	39	38	40	42	47	41	12	12	96	98	98	98	0	0	0	#NULL!	#NULL!	#NULL!	#NULL!	#NULL!	45	0	0	0	0	#NULL!	#NULL!	1	1	GENEL	2	31
35	56	E	2		1	83	38	37	40	42	48	42	12	12	96	97	97	99	0	0	0	#NULL!	#NULL!	#NULL!	#NULL!	#NULL!	35	0	0	0	0	#NULL!	#NULL!	1	1	GENEL	3	35
38	58	E	3	HT	2	70	40	39	41	42	48	42	12	13	97	98	98	96	0	0	0	#NULL!	#NULL!	#NULL!	#NULL!	#NULL!	32	0	0	0	0	#NULL!	#NULL!	1	1	GENEL	2	36
43	62	E	3	HT	2	70	38	38	39	40	45	43	12	12	96	98	98	98	0	0	0	#NULL!	#NULL!	#NULL!	#NULL!	#NULL!	32	0	0	0	0	#NULL!	#NULL!	1	1	GENEL	2	34
44	65	E	3	HT	2	65	38	38	39	40	47	43	12	12	94	99	99	97	0	0	0	#NULL!	#NULL!	#NULL!	#NULL!	#NULL!	33	0	0	0	0	#NULL!	#NULL!	1	1	GENEL	3	33
46	63	E	3	HT DM	1	84	40	38	41	42	49	45	12	12	96	97	97	98	0	0	0	#NULL!	#NULL!	#NULL!	#NULL!	#NULL!	25	0	0	0	0	#NULL!	#NULL!	1	1	GENEL	2	35
47	48	E	2	HT	1	82	39	39	40	42	47	43	12	12	97	96	98	97	0	0	0	#NULL!	#NULL!	#NULL!	#NULL!	#NULL!	23	0	0	0	0	#NULL!	#NULL!	1	1	GENEL	3	45
51	61	E	3	HT	2	65	37	37	38	39	46	42	12	12	96	99	96	98	0	0	0	#NULL!	#NULL!	#NULL!	#NULL!	#NULL!	26	0	0	0	0	#NULL!	#NULL!	1	1	GENEL	3	31
53	56	E	2	HT	1	83	39	38	40	41	46	42	12	12	97	97	97	96	0	0	0	#NULL!	#NULL!	#NULL!	#NULL!	#NULL!	37	0	0	0	0	#NULL!	#NULL!	1	1	GENEL	4	26
54	59	E	3	HT	2	73	36	38	37	38	44	42	12	12	96	96	98	98	0	0	0	#NULL!	#NULL!	#NULL!	#NULL!	#NULL!	35	0	0	0	0	#NULL!	#NULL!	1	1	GENEL	3	31
58	67	E	3	HT DM	2	69	38	37	40	41	47	43	12	12	93	99	97	98	0	0	0	#NULL!	#NULL!	#NULL!	#NULL!	#NULL!	32	0	0	0	0	#NULL!	#NULL!	1	1	GENEL	4	32
31	45	K	2		1	80	40	40	41	42	45	41	12	13	96	98	98	96	0	0	0	#NULL!	#NULL!	#NULL!	#NULL!	#NULL!	32	0	0	0	0	#NULL!	#NULL!	1	1	GENEL	2	30
36	55	K	2		1	83	38	37	39	40	46	42	12	12	97	98	98	98	0	0	0	#NULL!	#NULL!	#NULL!	#NULL!	#NULL!	34	0	0	0	0	#NULL!	#NULL!	1	1	GENEL	3	40
39	64	K	3	HT	2	65	37	37	38	40	48	43	12	12	96	97	97	98	0	0	0	#NULL!	#NULL!	#NULL!	#NULL!	#NULL!	33	0	0	0	0	#NULL!	#NULL!	1	1	GENEL	2	35
42	66	K	3	HT	2	73	39	39	40	41	47	42	12	12	95	97	97	99	0	0	0	#NULL!	#NULL!	#NULL!	#NULL!	#NULL!	33	0	0	0	0	#NULL!	#NULL!	1	1	GENEL	2	36
48	56	K	2	HT	1	81	38	38	40	42	47	43	12	12	98	98	99	98	0	0	0	#NULL!	#NULL!	#NULL!	#NULL!	#NULL!	23	0	0	0	0	#NULL!	#NULL!	1	1	GENEL	3	39
52	49	K	2	HT	1	81	38	37	39	40	45	41	12	12	96	98	98	97	0	0	0	#NULL!	#NULL!	#NULL!	#NULL!	#NULL!	41	0	0	0	0	#NULL!	#NULL!	1	1	GENEL	3	35
55	62	K	3	HT	2	71	37	36	38	39	45	42	12	12	97	98	99	97	0	0	0	#NULL!	#NULL!	#NULL!	#NULL!	#NULL!	34	0	0	0	0	#NULL!	#NULL!	1	1	GENEL	2	45
57	62	K	3	HT DM	1	83	39	38	40	41	46	42	12	12	93	98	98	99	0	0	0	#NULL!	#NULL!	#NULL!	#NULL!	#NULL!	31	0	0	0	0	#NULL!	#NULL!	1	1	GENEL	3	45
59	68	K	3	HT	2	60	39	38	39	41	47	42	12	12	95	98	96	98	0	0	0	#NULL!	#NULL!	#NULL!	#NULL!	#NULL!	33	0	0	0	0	#NULL!	#NULL!	1	1	GENEL	3	46
50	71	E	4	HT	3	45	44	42	44	46	57	52	12	14	93	98	97	98	0	0	0	#NULL!	#NULL!	#NULL!	#NULL!	#NULL!	28	1	0	1	1	#NULL!	#NULL!	1	0	GENEL	10	30
4	56	K	3	DM	1	80	36	#NULL!	38	38	38	36	12	16	96	97	96	97	0	0	0	1	1	0	0	1	30	0	0	0	0	0	0	0	0	SPİNAL	1	34
24	75	E	4	HT DM KAH	3	40	44	#NULL!	46	47	45	44	13	15	93	98	98	98	0	0	1	1	0	1	1	0	41	0	1	0	0	0	0	0	1	SPİNAL	2	32
10	67	E	4	HT DM	3	40	44	#NULL!	47	50	45	43	14	14	94	95	96	94	0	0	1	1	0	1	1	0	37	0	1	0	0	0	0	0	0	SPİNAL	2	33
9	65	E	3	HT	2	72	36	#NULL!	39	38	39	36	12	17	95	99	98	99	0	0	0	1	1	0	0	0	35	0	1	0	0	0	0	0	0	SPİNAL	1	31
14	66	K	3	DM	1	82	37	#NULL!	38	40	39	38	12	16	98	97	98	97	0	0	0	1	1	0	0	0	33	0	1	0	0	0	0	0	0	SPİNAL	1	29
18	55	E	3	HT	2	65	41	#NULL!	42	44	40	40	12	16	96	97	96	97	0	0	0	1	1	0	0	0	22	0	0	0	0	0	0	0	0	SPİNAL	1	28
21	54	E	2		1	81	39	#NULL!	41	43	40	39	12	15	97	97	98	97	0	0	0	1	1	0	0	0	35	0	0	0	0	0	0	0	0	SPİNAL	2	26
5	67	E	3	HT	1	84	39	#NULL!	41	40	40	38	13	15	96	96	98	96	0	0	0	1	0	0	0	0	26	0	1	0	0	1	0	0	0	SPİNAL	1	45
25	62	E	3	HT	2	75	40	#NULL!	42	44	41	41	13	16	95	97	97	98	0	0	0	1	0	0	0	0	33	0	1	0	0	0	0	0	0	SPİNAL	2	44
28	60	E	3	HT	2	70	39	#NULL!	42	43	41	40	12	16	96	97	97	98	0	0	0	1	0	0	0	0	39	0	0	0	0	0	0	0	0	SPİNAL	1	39
6	78	E	4	KAH HT	3	45	40	#NULL!	42	41	42	39	14	15	93	98	97	98	1	0	0	0	0	0	0	0	31	0	0	0	0	0	0	0	0	SPİNAL	2	38
20	67	E	3	HT	2	60	39	#NULL!	42	44	42	39	13	16	96	98	97	98	0	0	0	0	0	0	0	0	34	0	0	0	0	0	0	0	1	SPİNAL	2	31
8	62	K	3	HT	2	72	38	#NULL!	40	39	41	38	12	15	96	98	99	98	0	0	0	0	0	0	0	0	23	0	1	0	0	0	0	0	1	SPİNAL	2	30
16	45	K	2		1	82	36	#NULL!	38	40	39	36	12	16	95	99	98	99	0	0	0	0	0	0	0	0	29	0	0	0	0	0	0	0	1	SPİNAL	1	42
1	44	E	2		1	83	38	#NULL!	40	42	40	39	13	15	96	99	98	98	0	0	0	0	0	0	0	0	23	0	0	0	0	0	0	0	0	SPİNAL	1	35
12	61	K	2		1	82	37	#NULL!	40	41	39	37	11	15	96	96	98	96	0	0	0	0	0	0	0	0	27	0	1	0	0	1	0	0	0	SPİNAL	1	31
2	56	E	3	HT	1	82	40	#NULL!	42	42	42	39	14	16	96	98	98	98	0	0	0	0	0	0	0	0	24	0	0	0	0	0	0	0	0	SPİNAL	2	30
11	59	E	3	HT	1	81	36	#NULL!	38	39	38	36	12	15	96	97	96	97	0	0	0	0	0	0	0	0	28	0	0	0	0	0	0	0	0	SPİNAL	1	26
13	60	E	3	DM	2	75	39	#NULL!	41	42	41	39	12	16	97	98	97	98	0	0	0	0	0	0	0	0	31	0	0	0	0	0	0	0	0	SPİNAL	1	28
15	61	E	3	HT	2	72	39	#NULL!	42	44	41	38	13	15	96	98	99	98	0	0	0	0	0	0	0	0	32	0	0	0	0	0	0	0	0	SPİNAL	2	31
17	67	E	3	HT	2	60	37	#NULL!	40	42	41	37	13	15	96	98	97	98	0	0	0	0	0	0	0	0	27	0	0	0	0	0	0	0	0	SPİNAL	2	36
19	63	E	3	DM	2	66	40	#NULL!	41	43	41	40	12	16	97	96	98	96	0	0	0	0	0	0	0	0	26	0	1	0	0	0	0	0	0	SPİNAL	2	35
23	71	E	4	HT	3	45	36	#NULL!	38	39	37	36	12	16	93	99	98	99	0	0	0	0	0	0	0	0	39	0	0	0	0	0	0	0	0	SPİNAL	2	51
26	59	E	2		1	83	42	#NULL!	44	45	43	41	12	16	96	96	96	97	0	0	0	0	0	0	0	0	31	0	0	0	0	0	0	0	0	SPİNAL	2	32
29	52	E	2		1	83	38	#NULL!	40	42	39	38	12	15	96	98	98	98	0	0	0	0	0	0	0	0	24	0	0	0	0	0	0	0	0	SPİNAL	2	30
30	66	E	3	HT	2	65	41	39	40	42	40	40	12	15	97	99	99	97	0	0	0	0	0	0	0	0	33	0	0	0	0	0	0	0	0	SPİNAL	1	29
7	64	K	3	HT	2	74	40	#NULL!	42	41	41	39	12	16	97	97	98	97	0	0	0	0	0	0	0	0	34	0	0	0	0	0	0	0	0	SPİNAL	1	28
22	53	K	2		1	83	38	#NULL!	38	39	39	39	13	15	96	98	99	98	0	0	0	0	0	0	0	0	33	0	0	0	0	0	0	0	0	SPİNAL	2	39
27	67	K	3	HT DM	1	81	38	#NULL!	39	40	38	39	13	16	94	98	98	96	0	0	0	0	0	0	0	0	32	0	0	0	0	0	0	0	0	SPİNAL	2	31
3	67	E	3	HT	2	70	42	#NULL!	44	44	43	41	12	15	95	98	97	98	0	0	0	0	0	0	0	0	25	0	1	0	0	0	0	0	0	SPİNAL	1	30
